# Supplementary material for: Association study of nicotinic acetylcholine receptor genes identifies a novel lung cancer susceptibility locus near CHRNA1 in African-Americans
Source: Oncotarget. 2012 Nov 16;3(11):1428–38. doi: 10.18632/oncotarget.746 (PMC3717803; doi:10.18632/oncotarget.746)
Supplement: Supplementary file 2 [file oncotarget-03-1428-s002.xlsx]

## Sheet: Table S1
Association study of nicotinic acetylcholine receptor genes identifies a novel lung cancer susceptibility locus near CHRNA1 in African-Americans - Walsh et al
	Table S1: Panel SNPs targetting nicotinic acetylcholine receptor (nAChR) genes
	Chromosome	Position	SNP rsID	Gene/Cluster
	chr1	154538204	rs4845652	CHRNB2
	chr1	154551031	rs3811450	CHRNB2
	chr1	155095157	rs11264329	CHRNB2
	chr2	175558803	rs2358891	CHRNA1
	chr2	175562222	rs6738929	CHRNA1
	chr2	175564051	rs2884571	CHRNA1
	chr2	175565551	rs12620150	CHRNA1
	chr2	175575648	rs12472540	CHRNA1
	chr2	175582266	rs10497426	CHRNA1
	chr2	175583219	rs17270421	CHRNA1
	chr2	175584156	rs1463263	CHRNA1
	chr2	175590458	rs1901500	CHRNA1
	chr2	175594380	rs2646143	CHRNA1
	chr2	175604193	rs6708544	CHRNA1
	chr2	175621481	rs2646165	CHRNA1
	chr2	175630552	rs3755485	CHRNA1
	chr2	175631885	rs3755486	CHRNA1
	chr2	175641574	rs2244340	CHRNA1
	chr2	175645836	rs935865	CHRNA1
	chr2	233372849	rs2573223	CHRND/G Cluster
	chr2	233375783	rs2117770	CHRND/G Cluster
	chr2	233383415	rs2697800	CHRND/G Cluster
	chr2	233387634	rs733603	CHRND/G Cluster
	chr2	233395296	rs3791729	CHRND/G Cluster
	chr2	233398214	rs3828246	CHRND/G Cluster
	chr4	40303632	rs6832151	CHRNA9
	chr4	40316297	rs4618346	CHRNA9
	chr4	40318448	rs6833121	CHRNA9
	chr4	40323396	rs6818783	CHRNA9
	chr4	40326876	rs6840316	CHRNA9
	chr4	40334851	rs6838680	CHRNA9
	chr4	40342617	rs10021263	CHRNA9
	chr4	40344394	rs4861065	CHRNA9
	chr4	40355125	rs4264869	CHRNA9
	chr4	40356421	rs10009228	CHRNA9
	chr4	40365869	rs6850417	CHRNA9
	chr4	40367786	rs4861350	CHRNA9
	chr4	40372999	rs1492506	CHRNA9
	chr4	40376491	rs10026730	CHRNA9
	chr4	40380906	rs902856	CHRNA9
	chr4	40383378	rs1826394	CHRNA9
	chr4	40387909	rs1502192	CHRNA9
	chr8	27319804	rs9314347	CHRNA2
	chr8	27324821	rs891398	CHRNA2
	chr8	27328510	rs2472553	CHRNA2
	chr8	27334968	rs2741339	CHRNA2
	chr8	27337790	rs2741335	CHRNA2
	chr8	27339353	rs6558000	CHRNA2
	chr8	42483325	rs4737055	CHRNB3/A6 Cluster
	chr8	42498655	rs6995005	CHRNB3/A6 Cluster
	chr8	42500762	rs2084706	CHRNB3/A6 Cluster
	chr8	42505465	rs6989472	CHRNB3/A6 Cluster
	chr8	42524583	rs10958725	CHRNB3/A6 Cluster
	chr8	42535908	rs10958726	CHRNB3/A6 Cluster
	chr8	42544016	rs13273442	CHRNB3/A6 Cluster
	chr8	42546541	rs1451239	CHRNB3/A6 Cluster
	chr8	42546710	rs1451240	CHRNB3/A6 Cluster
	chr8	42550497	rs6474412	CHRNB3/A6 Cluster
	chr8	42551160	rs7004381	CHRNB3/A6 Cluster
	chr8	42560335	rs6474414	CHRNB3/A6 Cluster
	chr8	42592302	rs7012713	CHRNB3/A6 Cluster
	chr8	42599244	rs7017612	CHRNB3/A6 Cluster
	chr8	42605990	rs9298628	CHRNB3/A6 Cluster
	chr8	42614377	rs892413	CHRNB3/A6 Cluster
	chr11	3691416	rs2672213	CHRNA10
	chr15	32145734	rs4238558	CHRNA7
	chr15	32148145	rs7167632	CHRNA7
	chr15	32173244	rs4779556	CHRNA7
	chr15	32176303	rs12594231	CHRNA7
	chr15	32187119	rs4417522	CHRNA7
	chr15	32187994	rs4779937	CHRNA7
	chr15	32191901	rs6494039	CHRNA7
	chr15	32197872	rs4779939	CHRNA7
	chr15	32209869	rs10519712	CHRNA7
	chr15	32210933	rs1514254	CHRNA7
	chr15	32217686	rs953326	CHRNA7
	chr15	32220447	rs7175507	CHRNA7
	chr15	32229353	rs2137856	CHRNA7
	chr15	32242365	rs12442954	CHRNA7
	chr15	32257902	rs12442622	CHRNA7
	chr15	32259059	rs4779948	CHRNA7
	chr15	32270317	rs10152238	CHRNA7
	chr15	32273665	rs1001555	CHRNA7
	chr15	32274156	rs11636101	CHRNA7
	chr15	32296372	rs2063722	CHRNA7
	chr15	32298949	rs1514260	CHRNA7
	chr15	32300801	rs1567885	CHRNA7
	chr15	32307214	rs2337233	CHRNA7
	chr15	32309183	rs12439621	CHRNA7
	chr15	32317458	rs965435	CHRNA7
	chr15	32332452	rs1606659	CHRNA7
	chr15	32362703	rs8027035	CHRNA7
	chr15	32373692	rs7179733	CHRNA7
	chr15	32391345	rs8035668	CHRNA7
	chr15	32396456	rs6494223	CHRNA7
	chr15	32402045	rs10438342	CHRNA7
	chr15	32408230	rs13329490	CHRNA7
	chr15	32409065	rs12915265	CHRNA7
	chr15	32411514	rs1392808	CHRNA7
	chr15	32420407	rs4779978	CHRNA7
	chr15	32439280	rs2651418	CHRNA7
	chr15	32441632	rs2611605	CHRNA7
	chr15	32444195	rs2337980	CHRNA7
	chr15	32511554	rs9672615	CHRNA7
	chr15	32513175	rs2946542	CHRNA7
	chr15	32514925	rs4779984	CHRNA7
	chr15	78565187	rs17402006	CHRNA5/A3/B4 Cluster
	chr15	78712698	rs4887053	CHRNA5/A3/B4 Cluster
	chr15	78723081	rs2656057	CHRNA5/A3/B4 Cluster
	chr15	78724468	rs1394371	CHRNA5/A3/B4 Cluster
	chr15	78724590	rs12101964	CHRNA5/A3/B4 Cluster
	chr15	78726586	rs2036530	CHRNA5/A3/B4 Cluster
	chr15	78729738	rs16969846	CHRNA5/A3/B4 Cluster
	chr15	78730312	rs17483548	CHRNA5/A3/B4 Cluster
	chr15	78731148	rs17405217	CHRNA5/A3/B4 Cluster
	chr15	78731807	rs924840	CHRNA5/A3/B4 Cluster
	chr15	78733730	rs17483721	CHRNA5/A3/B4 Cluster
	chr15	78735069	rs1847529	CHRNA5/A3/B4 Cluster
	chr15	78736324	rs11630228	CHRNA5/A3/B4 Cluster
	chr15	78736592	rs2568488	CHRNA5/A3/B4 Cluster
	chr15	78741617	rs7181486	CHRNA5/A3/B4 Cluster
	chr15	78742275	rs2656073	CHRNA5/A3/B4 Cluster
	chr15	78742375	rs17483929	CHRNA5/A3/B4 Cluster
	chr15	78744599	rs12916558	CHRNA5/A3/B4 Cluster
	chr15	78745706	rs2656069	CHRNA5/A3/B4 Cluster
	chr15	78746293	rs2656068	CHRNA5/A3/B4 Cluster
	chr15	78747567	rs2869048	CHRNA5/A3/B4 Cluster
	chr15	78750548	rs2656065	CHRNA5/A3/B4 Cluster
	chr15	78752113	rs2568485	CHRNA5/A3/B4 Cluster
	chr15	78752342	rs2568483	CHRNA5/A3/B4 Cluster
	chr15	78753370	rs11639224	CHRNA5/A3/B4 Cluster
	chr15	78754101	rs2009746	CHRNA5/A3/B4 Cluster
	chr15	78757912	rs2938674	CHRNA5/A3/B4 Cluster
	chr15	78758212	rs2938673	CHRNA5/A3/B4 Cluster
	chr15	78761413	rs17484235	CHRNA5/A3/B4 Cluster
	chr15	78762390	rs17405883	CHRNA5/A3/B4 Cluster
	chr15	78762483	rs9972290	CHRNA5/A3/B4 Cluster
	chr15	78766249	rs1504550	CHRNA5/A3/B4 Cluster
	chr15	78768870	rs8043227	CHRNA5/A3/B4 Cluster
	chr15	78772675	rs17484524	CHRNA5/A3/B4 Cluster
	chr15	78774270	rs8042238	CHRNA5/A3/B4 Cluster
	chr15	78774736	rs16969892	CHRNA5/A3/B4 Cluster
	chr15	78779383	rs12904234	CHRNA5/A3/B4 Cluster
	chr15	78782325	rs16969899	CHRNA5/A3/B4 Cluster
	chr15	78786409	rs4887060	CHRNA5/A3/B4 Cluster
	chr15	78787579	rs8026308	CHRNA5/A3/B4 Cluster
	chr15	78788499	rs11636431	CHRNA5/A3/B4 Cluster
	chr15	78789190	rs10450964	CHRNA5/A3/B4 Cluster
	chr15	78789487	rs13180	CHRNA5/A3/B4 Cluster
	chr15	78792696	rs17406522	CHRNA5/A3/B4 Cluster
	chr15	78793108	rs16969906	CHRNA5/A3/B4 Cluster
	chr15	78795031	rs12914367	CHRNA5/A3/B4 Cluster
	chr15	78796103	rs4362358	CHRNA5/A3/B4 Cluster
	chr15	78800415	rs6495304	CHRNA5/A3/B4 Cluster
	chr15	78800493	rs7168796	CHRNA5/A3/B4 Cluster
	chr15	78802868	rs9788721	CHRNA5/A3/B4 Cluster
	chr15	78802955	rs28673905	CHRNA5/A3/B4 Cluster
	chr15	78803056	rs7164594	CHRNA5/A3/B4 Cluster
	chr15	78803722	rs16969920	CHRNA5/A3/B4 Cluster
	chr15	78805788	rs16969922	CHRNA5/A3/B4 Cluster
	chr15	78806022	rs8034191	CHRNA5/A3/B4 Cluster
	chr15	78809389	rs34173779	CHRNA5/A3/B4 Cluster
	chr15	78810016	rs12910978	CHRNA5/A3/B4 Cluster
	chr15	78810215	rs12912673	CHRNA5/A3/B4 Cluster
	chr15	78810944	rs4380026	CHRNA5/A3/B4 Cluster
	chr15	78811731	rs12591557	CHRNA5/A3/B4 Cluster
	chr15	78812097	rs12438181	CHRNA5/A3/B4 Cluster
	chr15	78812328	rs12441426	CHRNA5/A3/B4 Cluster
	chr15	78814045	rs10519203	CHRNA5/A3/B4 Cluster
	chr15	78814443	rs12914694	CHRNA5/A3/B4 Cluster
	chr15	78814566	rs7181447	CHRNA5/A3/B4 Cluster
	chr15	78815522	rs12900783	CHRNA5/A3/B4 Cluster
	chr15	78816895	rs11854548	CHRNA5/A3/B4 Cluster
	chr15	78817446	rs4461039	CHRNA5/A3/B4 Cluster
	chr15	78818470	rs1504545	CHRNA5/A3/B4 Cluster
	chr15	78819152	rs952215	CHRNA5/A3/B4 Cluster
	chr15	78819274	rs12902493	CHRNA5/A3/B4 Cluster
	chr15	78821605	rs11636131	CHRNA5/A3/B4 Cluster
	chr15	78821757	rs11637127	CHRNA5/A3/B4 Cluster
	chr15	78821913	rs11632604	CHRNA5/A3/B4 Cluster
	chr15	78822064	rs12910289	CHRNA5/A3/B4 Cluster
	chr15	78822387	rs2869055	CHRNA5/A3/B4 Cluster
	chr15	78823005	rs35645934	CHRNA5/A3/B4 Cluster
	chr15	78824447	rs16969931	CHRNA5/A3/B4 Cluster
	chr15	78824607	rs11630349	CHRNA5/A3/B4 Cluster
	chr15	78825294	rs12906846	CHRNA5/A3/B4 Cluster
	chr15	78825497	rs12907169	CHRNA5/A3/B4 Cluster
	chr15	78825561	rs12906951	CHRNA5/A3/B4 Cluster
	chr15	78825916	rs3885951	CHRNA5/A3/B4 Cluster
	chr15	78826179	rs931794	CHRNA5/A3/B4 Cluster
	chr15	78826947	rs2036534	CHRNA5/A3/B4 Cluster
	chr15	78827630	rs28675338	CHRNA5/A3/B4 Cluster
	chr15	78829090	rs12439240	CHRNA5/A3/B4 Cluster
	chr15	78829536	rs34989313	CHRNA5/A3/B4 Cluster
	chr15	78831623	rs34664138	CHRNA5/A3/B4 Cluster
	chr15	78831752	rs12915366	CHRNA5/A3/B4 Cluster
	chr15	78831825	rs35212593	CHRNA5/A3/B4 Cluster
	chr15	78832396	rs12916483	CHRNA5/A3/B4 Cluster
	chr15	78832587	rs3813572	CHRNA5/A3/B4 Cluster
	chr15	78833222	rs12901682	CHRNA5/A3/B4 Cluster
	chr15	78833757	rs4886571	CHRNA5/A3/B4 Cluster
	chr15	78833829	rs4243083	CHRNA5/A3/B4 Cluster
	chr15	78834532	rs17588	CHRNA5/A3/B4 Cluster
	chr15	78834688	rs2292117	CHRNA5/A3/B4 Cluster
	chr15	78835551	rs11858230	CHRNA5/A3/B4 Cluster
	chr15	78836287	rs28438420	CHRNA5/A3/B4 Cluster
	chr15	78836361	rs8025429	CHRNA5/A3/B4 Cluster
	chr15	78836635	rs56827168	CHRNA5/A3/B4 Cluster
	chr15	78837261	rs11551774	CHRNA5/A3/B4 Cluster
	chr15	78837672	rs28498264	CHRNA5/A3/B4 Cluster
	chr15	78837800	rs4887062	CHRNA5/A3/B4 Cluster
	chr15	78841219	rs8053	CHRNA5/A3/B4 Cluster
	chr15	78841352	rs1052035	CHRNA5/A3/B4 Cluster
	chr15	78842373	rs1979905	CHRNA5/A3/B4 Cluster
	chr15	78842846	rs4887064	CHRNA5/A3/B4 Cluster
	chr15	78843050	rs12907966	CHRNA5/A3/B4 Cluster
	chr15	78843245	rs1504548	CHRNA5/A3/B4 Cluster
	chr15	78843315	rs1504547	CHRNA5/A3/B4 Cluster
	chr15	78843410	rs8024878	CHRNA5/A3/B4 Cluster
	chr15	78844660	rs7164030	CHRNA5/A3/B4 Cluster
	chr15	78845109	rs905739	CHRNA5/A3/B4 Cluster
	chr15	78847134	rs8037347	CHRNA5/A3/B4 Cluster
	chr15	78847485	rs8037874	CHRNA5/A3/B4 Cluster
	chr15	78848013	rs7183333	CHRNA5/A3/B4 Cluster
	chr15	78849540	rs4275821	CHRNA5/A3/B4 Cluster
	chr15	78850346	rs4887065	CHRNA5/A3/B4 Cluster
	chr15	78851614	rs2036527	CHRNA5/A3/B4 Cluster
	chr15	78853997	rs12900711	CHRNA5/A3/B4 Cluster
	chr15	78854922	rs11636732	CHRNA5/A3/B4 Cluster
	chr15	78855077	rs34380619	CHRNA5/A3/B4 Cluster
	chr15	78858399	rs684513	CHRNA5/A3/B4 Cluster
	chr15	78858490	rs871058	CHRNA5/A3/B4 Cluster
	chr15	78858749	rs12907994	CHRNA5/A3/B4 Cluster
	chr15	78858937	rs12908606	CHRNA5/A3/B4 Cluster
	chr15	78860253	rs621999	CHRNA5/A3/B4 Cluster
	chr15	78861211	rs7495275	CHRNA5/A3/B4 Cluster
	chr15	78861350	rs7165657	CHRNA5/A3/B4 Cluster
	chr15	78861516	rs7166003	CHRNA5/A3/B4 Cluster
	chr15	78863471	rs667282	CHRNA5/A3/B4 Cluster
	chr15	78863564	rs28452652	CHRNA5/A3/B4 Cluster
	chr15	78863701	rs11636592	CHRNA5/A3/B4 Cluster
	chr15	78865196	rs17486195	CHRNA5/A3/B4 Cluster
	chr15	78865424	rs588765	CHRNA5/A3/B4 Cluster
	chr15	78865892	rs6495306	CHRNA5/A3/B4 Cluster
	chr15	78866784	rs8030072	CHRNA5/A3/B4 Cluster
	chr15	78866963	rs16969949	CHRNA5/A3/B4 Cluster
	chr15	78867041	rs12903839	CHRNA5/A3/B4 Cluster
	chr15	78867481	rs17486278	CHRNA5/A3/B4 Cluster
	chr15	78867719	rs1875870	CHRNA5/A3/B4 Cluster
	chr15	78868095	rs12324731	CHRNA5/A3/B4 Cluster
	chr15	78868156	rs1875869	CHRNA5/A3/B4 Cluster
	chr15	78868397	rs2456020	CHRNA5/A3/B4 Cluster
	chr15	78869289	rs16969951	CHRNA5/A3/B4 Cluster
	chr15	78869578	rs601079	CHRNA5/A3/B4 Cluster
	chr15	78869929	rs495956	CHRNA5/A3/B4 Cluster
	chr15	78871287	rs680244	CHRNA5/A3/B4 Cluster
	chr15	78872026	rs1878398	CHRNA5/A3/B4 Cluster
	chr15	78872860	rs621849	CHRNA5/A3/B4 Cluster
	chr15	78873118	rs569207	CHRNA5/A3/B4 Cluster
	chr15	78873992	rs7180002	CHRNA5/A3/B4 Cluster
	chr15	78874491	rs11633585	CHRNA5/A3/B4 Cluster
	chr15	78875193	rs28559305	CHRNA5/A3/B4 Cluster
	chr15	78875622	rs1700006	CHRNA5/A3/B4 Cluster
	chr15	78876504	rs692780	CHRNA5/A3/B4 Cluster
	chr15	78877149	rs11637635	CHRNA5/A3/B4 Cluster
	chr15	78878540	rs951266	CHRNA5/A3/B4 Cluster
	chr15	78878790	rs10519205	CHRNA5/A3/B4 Cluster
	chr15	78879057	rs55982512	CHRNA5/A3/B4 Cluster
	chr15	78879241	rs555018	CHRNA5/A3/B4 Cluster
	chr15	78880480	rs647041	CHRNA5/A3/B4 Cluster
	chr15	78880576	rs12898919	CHRNA5/A3/B4 Cluster
	chr15	78880751	rs2229961	CHRNA5/A3/B4 Cluster
	chr15	78881086	rs12903575	CHRNA5/A3/B4 Cluster
	chr15	78881617	rs17408276	CHRNA5/A3/B4 Cluster
	chr15	78882232	rs80087508	CHRNA5/A3/B4 Cluster
	chr15	78882725	rs61740655	CHRNA5/A3/B4 Cluster
	chr15	78882820	rs79109919	CHRNA5/A3/B4 Cluster
	chr15	78882924	rs16969968	CHRNA5/A3/B4 Cluster
	chr15	78883988	rs11635346	CHRNA5/A3/B4 Cluster
	chr15	78884226	rs514743	CHRNA5/A3/B4 Cluster
	chr15	78885911	rs73463098	CHRNA5/A3/B4 Cluster
	chr15	78885987	rs615470	CHRNA5/A3/B4 Cluster
	chr15	78887170	rs7163480	CHRNA5/A3/B4 Cluster
	chr15	78887437	rs12899226	CHRNA5/A3/B4 Cluster
	chr15	78887831	rs660652	CHRNA5/A3/B4 Cluster
	chr15	78887993	rs472054	CHRNA5/A3/B4 Cluster
	chr15	78888179	rs12101928	CHRNA5/A3/B4 Cluster
	chr15	78888399	rs578776	CHRNA5/A3/B4 Cluster
	chr15	78890320	rs6495307	CHRNA5/A3/B4 Cluster
	chr15	78891211	rs9806519	CHRNA5/A3/B4 Cluster
	chr15	78891300	rs9806525	CHRNA5/A3/B4 Cluster
	chr15	78891626	rs12910984	CHRNA5/A3/B4 Cluster
	chr15	78891812	rs28526051	CHRNA5/A3/B4 Cluster
	chr15	78892951	rs12901300	CHRNA5/A3/B4 Cluster
	chr15	78893334	rs7178162	CHRNA5/A3/B4 Cluster
	chr15	78894419	rs8192480	CHRNA5/A3/B4 Cluster
	chr15	78894758	rs3743078	CHRNA5/A3/B4 Cluster
	chr15	78894895	rs3743077	CHRNA5/A3/B4 Cluster
	chr15	78896128	rs1317286	CHRNA5/A3/B4 Cluster
	chr15	78896237	rs12591136	CHRNA5/A3/B4 Cluster
	chr15	78896546	rs938682	CHRNA5/A3/B4 Cluster
	chr15	78898722	rs12914385	CHRNA5/A3/B4 Cluster
	chr15	78898889	rs2869545	CHRNA5/A3/B4 Cluster
	chr15	78899718	rs11637630	CHRNA5/A3/B4 Cluster
	chr15	78900908	rs7171869	CHRNA5/A3/B4 Cluster
	chr15	78903475	rs8025782	CHRNA5/A3/B4 Cluster
	chr15	78904260	rs8040544	CHRNA5/A3/B4 Cluster
	chr15	78907344	rs2869546	CHRNA5/A3/B4 Cluster
	chr15	78907405	rs7177514	CHRNA5/A3/B4 Cluster
	chr15	78907655	rs6495308	CHRNA5/A3/B4 Cluster
	chr15	78907735	rs12443170	CHRNA5/A3/B4 Cluster
	chr15	78907858	rs8042059	CHRNA5/A3/B4 Cluster
	chr15	78908031	rs8042374	CHRNA5/A3/B4 Cluster
	chr15	78908153	rs8043009	CHRNA5/A3/B4 Cluster
	chr15	78909069	rs4887069	CHRNA5/A3/B4 Cluster
	chr15	78909226	rs3743076	CHRNA5/A3/B4 Cluster
	chr15	78909479	rs3743074	CHRNA5/A3/B4 Cluster
	chr15	78911062	rs7179998	CHRNA5/A3/B4 Cluster
	chr15	78911260	rs2869547	CHRNA5/A3/B4 Cluster
	chr15	78911346	rs71581736	CHRNA5/A3/B4 Cluster
	chr15	78911671	rs4243084	CHRNA5/A3/B4 Cluster
	chr15	78911779	rs2067808	CHRNA5/A3/B4 Cluster
	chr15	78912002	rs1878399	CHRNA5/A3/B4 Cluster
	chr15	78912202	rs4366683	CHRNA5/A3/B4 Cluster
	chr15	78912277	rs8025188	CHRNA5/A3/B4 Cluster
	chr15	78913493	rs34163631	CHRNA5/A3/B4 Cluster
	chr15	78914229	rs13329271	CHRNA5/A3/B4 Cluster
	chr15	78914390	rs28662307	CHRNA5/A3/B4 Cluster
	chr15	78914533	rs8039449	CHRNA5/A3/B4 Cluster
	chr15	78914733	rs8023462	CHRNA5/A3/B4 Cluster
	chr15	78915002	rs28535966	CHRNA5/A3/B4 Cluster
	chr15	78915244	rs6495309	CHRNA5/A3/B4 Cluster
	chr15	78915863	rs10851907	CHRNA5/A3/B4 Cluster
	chr15	78916010	rs12903605	CHRNA5/A3/B4 Cluster
	chr15	78916273	rs28680238	CHRNA5/A3/B4 Cluster
	chr15	78916621	rs2904130	CHRNA5/A3/B4 Cluster
	chr15	78917398	rs1948	CHRNA5/A3/B4 Cluster
	chr15	78919475	rs11630239	CHRNA5/A3/B4 Cluster
	chr15	78920934	rs12593950	CHRNA5/A3/B4 Cluster
	chr15	78921076	rs7178270	CHRNA5/A3/B4 Cluster
	chr15	78922484	rs28663281	CHRNA5/A3/B4 Cluster
	chr15	78923844	rs28534575	CHRNA5/A3/B4 Cluster
	chr15	78923986	rs17487223	CHRNA5/A3/B4 Cluster
	chr15	78924342	rs28723655	CHRNA5/A3/B4 Cluster
	chr15	78925434	rs4887072	CHRNA5/A3/B4 Cluster
	chr15	78926017	rs950776	CHRNA5/A3/B4 Cluster
	chr15	78926725	rs12440014	CHRNA5/A3/B4 Cluster
	chr15	78927588	rs12440298	CHRNA5/A3/B4 Cluster
	chr15	78928877	rs11636605	CHRNA5/A3/B4 Cluster
	chr15	78928945	rs11636753	CHRNA5/A3/B4 Cluster
	chr15	78929371	rs12441998	CHRNA5/A3/B4 Cluster
	chr15	78930509	rs1316971	CHRNA5/A3/B4 Cluster
	chr15	78931838	rs11854859	CHRNA5/A3/B4 Cluster
	chr15	78933739	rs28501157	CHRNA5/A3/B4 Cluster
	chr15	78934550	rs3813567	CHRNA5/A3/B4 Cluster
	chr15	78942034	rs3971872	CHRNA5/A3/B4 Cluster
	chr15	78943893	rs8038335	CHRNA5/A3/B4 Cluster
	chr15	78944717	rs11634351	CHRNA5/A3/B4 Cluster
	chr15	78945039	rs8023822	CHRNA5/A3/B4 Cluster
	chr15	78946632	rs12594247	CHRNA5/A3/B4 Cluster
	chr15	78946862	rs1021070	CHRNA5/A3/B4 Cluster
	chr15	78953784	rs17487514	CHRNA5/A3/B4 Cluster
	chr15	78956805	rs1996371	CHRNA5/A3/B4 Cluster
	chr15	78960528	rs6495314	CHRNA5/A3/B4 Cluster
	chr15	78974544	rs8038920	CHRNA5/A3/B4 Cluster
	chr15	78978363	rs4887077	CHRNA5/A3/B4 Cluster
	chr15	78983558	rs11638372	CHRNA5/A3/B4 Cluster
	chr15	79019609	rs3813565	CHRNA5/A3/B4 Cluster
	chr17	4806051	rs4790235	CHRNE
	chr17	4807925	rs3760490	CHRNE
	chr17	4813364	rs8081611	CHRNE
	chr17	7358860	rs2302762	CHRNB1
	chr17	7360109	rs2302764	CHRNB1
	chr20	61979223	rs3787138	CHRNA4
	chr20	61993941	rs2093107	CHRNA4
	chr20	61994263	rs755203	CHRNA4
	chr20	61999307	rs6089899	CHRNA4
	chr20	62008974	rs6090392	CHRNA4

## Sheet: Table S2
	Table S2: Demographic, smoking and tumor histology characteristics of African-American lung cancer cases and controls appearing in the association analyses
		MDA (N=839)		WSU (N=831)		UCSF (N=879)		Total (N=2549)
		Case	Control	Case	Control	Case	Control	Case	Control
	Sample Size	473	366	403	428	432	447	1308	1241
	Mean ± SE
	Age	62.40 ± 0.47	55.41 ± 0.59	62.24 ± 0.51	62.04 ± 0.48	64.36 ± 0.53	64.17 ± 0.54	63.0 ± 0.29	60.86 ± 0.33
	% African Ancestry	0.76 ± 0.007	0.76 ± 0.008	0.78 ± 0.006	0.77 ± 0.006	0.75 ± 0.007	0.76 ± 0.006	0.76 ± 0.004	0.76 ± 0.004
	% European Ancestry	0.18 ± 0.006	0.18 ± 0.008	0.17 ± 0.006	0.17 ± 0.006	0.19 ± 0.006	0.19 ± 0.007	0.18 ± 0.004	0.18 ± 0.004
	Pack-years smokeda	39.92 ± 1.37	24.66 ± 1.32	39.17 ± 1.45	30.65 ± 3.52	33.39 ± 1.15	27.39 ± 1.74	37.45 ± 0.77	27.65 ± 1.41
	Cigarettes per daya	19.59 ± 12.1	17.89 ± 11.7	19.69 ± 11.9	16.07 ± 11.1	21.30 ± 15.2	20.10 ± 18.3	20.24 ± 13.2	18.01 ± 14.1
	n (%)
	Ever Smoker	397 (83.93)	270 (73.77)	382 (94.79)	294 (68.69)	403 (93.29)	289 (64.65)	1182 (90.37)	853 (68.73)
	Current Smoker	246 (52.01)	143 (39.07)	241 (59.80)	171 (39.95)	181 (41.90)	134 (29.98)	668 (51.07)	448 (36.10)
	Male	251 (53.07)	154 (42.08)	193 (47.89)	195 (45.56)	196 (45.37)	204 (45.64)	640 (48.93)	553 (44.56)
	Adenocarcinoma	215 (45.45)	NA	167 (41.44)	NA	176 (40.74)	NA	558 (42.66)	NA
	Squamous cell	131 (27.70)	NA	105 (26.05)	NA	107 (24.77)	NA	343 (26.22)	NA
	Small Cell	24 (5.07)	NA	29 (7.20)	NA	34 (7.87)	NA	87 (6.65)	NA
	Other/Not specified	103 (21.78)	NA	102 (25.31)	NA	115 (26.62)	NA	320 (24.46)	NA
	aamong ever-smokers
	Abbreviations: UCSF, University of California San Francisco; MDA, M. D. Anderson Cancer Center; WSU, Wayne State University; NA, not applicable

## Sheet: Table S3
	Table S3: Ten most significant imputed SNPs near CHRNA1 from the case-control analysis of lung cancer in African-Americans
	SNP	Position	Alleleb	ORc (95% CI)	P-valuec	MAFd	R2 w.r.t. rs3755486
	rs4972458a	Chr2:175642140	G/C	1.33 (1.16-1.52)	3.79e-05	0.235	0.13
	rs2646151a	Chr2:175642606	G/T	1.41 (1.20-1.67)	4.22e-05	0.16	0.25
	rs935864a	Chr2:175637443	A/T	1.39 (1.18-1.64)	9.82e-05	0.163	0.79
	rs33921329	Chr2:175615590	G/A	1.39 (1.17-1.65)	0.00015	0.12	0.95
	rs2646146	Chr2:175639567	T/G	1.30 (1.14-1.50)	0.000163	0.201	0.14
	rs33954615	Chr2:175615639	C/A	1.39 (1.17-1.64)	0.000171	0.121	0.95
	rs2600678	Chr2:175640737	A/G	1.30 (1.13-1.49)	0.00023	0.192	0.16
	rs2646149	Chr2:175640748	G/A	1.30 (1.13-1.49)	0.00023	0.192	0.16
	rs2646148	Chr2:175640672	G/A	1.30 (1.13-1.49)	0.000233	0.191	0.16
	rs2646147	Chr2:175640217	G/A	1.30 (1.13-1.50)	0.00024	0.19	0.16
	aSNPs which surpassed the Bonferroni-corrected significance threshold
	bminor allele listed second
	cOR for each additional copy of the minor allele, estimated in a logistic regression model adjusted for: age, sex, % African Ancestry, and study site. P-value derived from this model.
	dMinor Allele Frequency is among controls.
